# Supplementary material for: A Novel Homozygous Nonsense Variant in the DYM Underlies Dyggve-Melchior-Clausen Syndrome in Large Consanguineous Family
Source: Genes (Basel). 2023 Feb 17;14(2):510. doi: 10.3390/genes14020510 (PMC9956627; doi:10.3390/genes14020510)
Supplement: Supplementary file 1 [file genes-14-00510-s001.zip]

Archive with 3 entries (3 files):
- 6. Figure S1  supplementary.tif
- 7. Table S1  supplementary.pdf
- 8. Table S2  supplementary.xlsx
