# Supplementary material for: A Novel Homozygous Nonsense Variant in the DYM Underlies Dyggve-Melchior-Clausen Syndrome in Large Consanguineous Family
Source: Genes (Basel). 2023 Feb 17;14(2):510. doi: 10.3390/genes14020510 (PMC9956627; doi:10.3390/genes14020510)
Supplement: Supplementary file 1 [file genes-14-00510-s001.zip › 8. Table S2 supplementary.xlsx]

## Sheet: Sheet1
Accession	HGMD mutation		HGVS		Variant class	Phenotype	Reference	Source
	TTG-TAG	Leu402Term	c.1205T>A	p.L402*	DM	Dyggve-Melchior-Clausen syndrome	Present Case
CM030531	TAC-TAG	Tyr16Term	c.48C>G	p.Y16*	DM	Dyggve-Melchior-Clausen syndrome	Cohn (2003) Am J Hum Genet 72:419	PubMed 12491225
CM2028448	TTA-TAA	Leu20Term	c.59T>A	p.L20*	DM	Dyggve-Melchior-Clausen syndrome	Abdullah (2020) Mol Biol Rep 47:7083	PubMed 32886330		List of mutations reported in DYM till date.
CM054663	CGA-TGA	Arg70Term	c.208C>T	p.R70*	DM	Dyggve-Melchior-Clausen syndrome	Kinning (2005) J Med Genet 42:e70	PubMed 16326827
CM030532	GAA-AAA	Glu87Lys	c.259G>A	p.E87K	DM	Smith-McCort dysplasia	Cohn (2003) Am J Hum Genet 72:419	PubMed 12491225
CM1618669	TCA-TGA	Ser91Term	c.272C>G	p.S91*	DM	Dysmorphism	Abouelhoda (2016) Genet Med 18:1244	PubMed 27124789
CM1821645	TGG-TAG	Trp101Term	c.302G>A	p.W101*	DM	Dyggve-Melchior-Clausen syndrome	Maddirevula (2018) Genet Med 20:12	PubMed 29620724
CM030533	TAT-TAA	Tyr132Term	c.396T>A	p.Y132*	DM	Dyggve-Melchior-Clausen syndrome	Cohn (2003) Am J Hum Genet 72:419	PubMed 12491225
CM1618542	AGT-AAT	Ser141Asn	c.422G>A	p.S141N	DM	Dysmorphic/Dysplasia	Abouelhoda (2016) Genet Med 18:1244	PubMed 27124789
CM030289	CGA-TGA	Arg194Term	c.580C>T	p.R194*	DM	Dyggve-Melchior-Clausen syndrome	El Ghouzzi (2003) Hum Mol Genet 12:357	PubMed 12554689
CM030290	CGA-TGA	Arg204Term	c.610C>T	p.R204*	DM	Dyggve-Melchior-Clausen syndrome	El Ghouzzi (2003) Hum Mol Genet 12:357	PubMed 12554689
CM030291	TTA-TGA	Leu219Term	c.656T>G	p.L219*	DM	Dyggve-Melchior-Clausen syndrome	El Ghouzzi (2003) Hum Mol Genet 12:357	PubMed 12554689
CM1814648	CAA-TAA	Gln358Term	c.1072C>T	p.Q358*	DM	Intellectual disability	Hu (2018) Mol Psychiatry 24:1027	PubMed 29302074
CM214354	ACG-AAG	Thr405Lys	c.1214C>A	p.T405K	DM	Dyggve-Melchior-Clausen syndrome	Stranneheim (2021) Genome Med 13:40	PubMed 33726816
CM1618541	CGA-TGA	Arg428Term	c.1282C>T	p.R428*	DM	Dysmorphic/Dysplasia	Abouelhoda (2016) Genet Med 18:1244	PubMed 27124789
CM058046	CGA-TGA	Arg455Term	c.1363C>T	p.R455*	DM	Smith-McCort dysplasia	Kinning (2005) J Med Genet 42:e70	PubMed 16326827
CM030534	AAT-TAT	Asn469Tyr	c.1405A>T	p.N469Y	DM?	Dyggve-Melchior-Clausen syndrome	Cohn (2003) Am J Hum Genet 72:419	PubMed 12491225
CM030292	CAG-TAG	Gln483Term	c.1447C>T	p.Q483*	DM	Dyggve-Melchior-Clausen syndrome	El Ghouzzi (2003) Hum Mol Genet 12:357	PubMed 12554689
CM1618871	CAA-TAA	Gln502Term	c.1504C>T	p.Q502*	DM	Multiple congenital anomalies	Retterer (2016) Genet Med 18:696	PubMed 26633542
CM093085	TGC-CGC	Cys542Arg	c.1624T>C	p.C542R	DM	Smith-McCort dysplasia	Santos (2009) Clin Dysmorphol 18:41	PubMed 19005420
Accession	HGMD splicing mutation	HGVS	Variant class	Phenotype	Reference	Source
CS043158	IVS1 ds G-C +34	c.-54+34G>C	R	Dyggve-Melchior-Clausen syndrome	Paupe (2004) Mol Genet Metab 83:51	PubMed 15464420
CS043159	IVS3 as G-A -1	c.194-1G>A	DM	Dyggve-Melchior-Clausen syndrome	Paupe (2004) Mol Genet Metab 83:51	PubMed 15464420
CS043160	IVS4 as A-G -2	c.288-2A>G	DM	Dyggve-Melchior-Clausen syndrome	Paupe (2004) Mol Genet Metab 83:51	PubMed 15464420
CS055568	IVS5 as A-G -2	c.422-2A>G	DM	Dyggve-Melchior-Clausen syndrome	Pogue (2005) Am J Med Genet A 138A:75	PubMed 16097008
CS030567	IVS7 as A-G -2	c.621-2A>G	DM	Smith-McCort dysplasia	Cohn (2003) Am J Hum Genet 72:419	PubMed 12491225
CS1618670	IVS9 ds G-A +1	c.946+1G>A	DM	Dysmorphism	Abouelhoda (2016) Genet Med 18:1244	PubMed 27124789
CS030320	IVS10 ds G-T +1	c.1125+1G>T	DM	Dyggve-Melchior-Clausen syndrome	El Ghouzzi (2003) Hum Mol Genet 12:357	PubMed 12554689
CS111908	IVS10 as G-A -1	c.1126-1G>A	DM	Dyggve-Melchior-Clausen syndrome	Denais (2011) Hum Mutat 32:231	PubMed 21280149
CS030321	IVS11 as G-A -1	c.1252-1G>A	DM	Dyggve-Melchior-Clausen syndrome	El Ghouzzi (2003) Hum Mol Genet 12:357	PubMed 12554689
CS106824	IVS15 ds G-T +3	c.1746+3G>T	DM	Dyggve-Melchior-Clausen syndrome	Khalifa (2010) Eur J Pediatr 170:121	PubMed 20865280
CS1618668	IVS16 ds G-A +1	c.1860+1G>A	DM	Dysmorphism	Abouelhoda (2016) Genet Med 18:1244	PubMed 27124789
Accession	Deletion	HGVS	Variant class	Phenotype	Reference	Source
CD1821618	ATTAAG^80GTCTtcctttctAGAACCAAAG	c.242_249delTCCTTTCT	DM	Dyggve-Melchior-Clausen syndrome	Maddirevula (2018) Genet Med 20:12	PubMed 29620724
		c.1670delT	DM	Dyggve-Melchior-Clausen syndrome	Obara (2022) Mol Syndromo 13:350-359	PubMed 36158050
CD1814647	TGATG^157CAGTTgATCACTGATA	c.474delG	DM	Intellectual disability	Hu (2018) Mol Psychiatry 24:1027	PubMed 29302074
CD030622	AGGAGTA^254GCAa_EI_GTAAGTTTTA	c.763delA	DM	Dyggve-Melchior-Clausen syndrome	Cohn (2003) Am J Hum Genet 72:419	PubMed 12491225
CD111910	TTTAAT^334AGTTtGTACACAGCT	c.1004delT	DM	Dyggve-Melchior-Clausen syndrome	Denais (2011) Hum Mutat 32:231	PubMed 21280149
CD1821644	GGACA^455CGA_EI_GTaagtattcCAGCTGCTAT	c.1365+3_1365+10delAAGTATTC	DM	Dyggve-Melchior-Clausen syndrome	Maddirevula (2018) Genet Med 20:12	PubMed 29620724
CD030355	CCAGAA^625TTGAaATTCAAATAT	c.1878delA	DM	Dyggve-Melchior-Clausen syndrome	El Ghouzzi (2003) Hum Mol Genet 12:357	PubMed 12554689
CD1821617	TTTTT^640ATCCCcTATGTCTGGT	c.1923delC	DM	Dyggve-Melchior-Clausen syndrome	Maddirevula (2018) Genet Med 20:12	PubMed 29620724
CD060598	TCTGG^645TCTCTtgtctACAACTCAGC	c.1938_1942delTGTCT	DM	Dyggve-Melchior-Clausen syndrome	Neumann (2006) Am J Med Genet A 140:421	PubMed 16470731
Accession	Insertion	HGVS	Variant class	Phenotype	Reference	Source
CI2011528	ATGAC^31CCGTTtCTGGAATCAG	c.95dupT	DM	Dyggve-Melchior-Clausen syndrome	Gaboon (2020) Front Pediatr 8:383	PubMed 32766185
CI082240	AAAGG^390AATTCcACACCATGTG	c.1172dupC	DM	Dyggve-Melchior-Clausen syndrome	Girisha (2008) Eur J Med Genet 51:251	PubMed 18243083
CI1821619	GGAGTTT^639TTTtATCCCCTATG	c.1917dupT	DM	Dyggve-Melchior-Clausen syndrome	Maddirevula (2018) Genet Med 20:12	PubMed 29620724
Accession	DNA level	Description	HGVS	Variant class	Phenotype	Reference	Source
CG143589	gDNA	29 bp c.1028_1056	c.1028_1056del29	DM	Dyggve-Melchior-Clausen syndrome	Seven (2014) Clin Dysmorphol 23:1	PubMed 24300288
CG183530	gDNA	incl. ex. 14	Not yet available	DM	Skeletal dysplasia with mental retardation	Bergant (2018) Genet Med 20:303	PubMed 28914264
Accession	DNA level	Insertion	Description	Variant class	Phenotype	Reference	Source
CN058047	gDNA	Duplication	193 bp incl. ex. 2	DM	Smith-McCort dysplasia	Kinning (2005) J Med Genet 42:e70	PubMed 16326827
CN058048	gDNA	Duplication	4 x ex. 14	DM	Smith-McCort dysplasia	Kinning (2005) J Med Genet 42:e70	PubMed 16326827
